# Supplementary material for: Poly(glycerol)-Functionalized Gadolinium Tungstate Nanoflakes Loaded with Chlorin e6: Photodynamic Efficacy and Radiosensitization Potential for Multimodal Cancer Therapy
Source: Materials (Basel). 2025 Nov 16;18(22):5198. doi: 10.3390/ma18225198 (PMC12654580; doi:10.3390/ma18225198)
Supplement: Supplementary file 1 [file materials-18-05198-s001.zip]

Archive with 1 entries (1 files):
- materials-3947588-supplementary.pdf
